# Supplementary material for: EGFR-activating mutations, DNA copy number abundance of ErbB family, and prognosis in lung adenocarcinoma
Source: Oncotarget. 2016 Jan 27;7(8):9017–25. doi: 10.18632/oncotarget.7029 (PMC4891022; doi:10.18632/oncotarget.7029)
Supplement: Supplementary file 2 [file oncotarget-07-9017-s002.xls]

## Sheet: Sheet1
Supplementary table 6. Copy number abundance of ErbB family and correspondent clinical characteristics of each patient.
Patient_ID	Gender	Age	Smoking_status	stage	death/alive	OS(month)	Relapse	RFS(month)	Mutation	EGFR	ERBB2	ERBB3	RBB4b
1	Male	76	Ex-smoker	1	Death	60.7		60.7	L858R	15.1871	1.1059	1.7455	0.469248
2	Male	53	Current smoker	1	Death	1.46667		1.46667	Wild type	2.27195	2.61577	4.19919	1.00341
3	Male	71	Current smoker	1	Alive	86.1		86.1	Wild type	1.90364	1.79977	2.90233	0.600832
4	Male	73	Ex-smoker	1	Death	62.3333		62.3333	Wild type	2.82172	1.45935	2.6361	0.624698
5	Male	71	Ex-smoker	1	Death	40.9333		40.9333	Wild type	1.50143	1.62996	0.315783	0.547279
6	Male	79	Ex-smoker	2	Death	20	Relapse	7.83333	Wild type	0.973121	0.701885	1.17894	0.314897
7	Male	73	Ex-smoker	1	Death	89.8667	Relapse	23.8	L858R	1.2773	1.46857	1.61555	0.659243
8	Male	62	Unknown	1	Alive	78.5667		78.5667	Exon 19 deletion	1.43048	0.911507	1.09698	0.442282
9	Male	53	non smoker	3	Death	30.2333	Relapse	13.2333	Exon 19 deletion	2.21551	0.89469	2.12543	0.856213
10	Female	71	non smoker	3	Death	102.233	Relapse	13.8	Wild type	1.5135	1.20708	1.51826	0.77395
11	Female	70	non smoker	1	Alive	111.833	Relapse	53.1667	Exon 19 deletion	0.923479	1.18369	0.990929	0.364594
12	Male	79	Unknown	3	Death	2.9		2.9	Wild type	7.31589	1.09596	1.86791	0.326425
13	Female	76	non smoker	1	Death	32.6667	Relapse	13.8667	Wild type	0.829793	1.23729	1.34261	0.327103
14	Male	70	non smoker	1	Death	20.3	Relapse	13.8333	L858R	1.45287	1.02686	1.18954	0.297341
15	Female	65	non smoker	3	Alive	74.0667		74.0667	Wild type	1.0676	1.00009	1.4844	0.360944
16	Female	71	Current smoker	1	Death	21.3333		21.3333	Exon 19 deletion	1.2981	1.14632	1.13041	0.391531
17	Male	62	Unknown	3	Death	19.2667	Relapse	3.83333	Wild type	0.47498	0.715577	0.459282	0.121143
18	Male	67	Ex-smoker	1	Death	3.66667	Relapse	2.16667	Wild type	0.974307	1.28858	1.24638	0.276867
19	Male	60	Current smoker	3	Death	13.3667	Relapse	7.4	Wild type	1.76262	1.88418	2.75829	0.509917
20	Male	72	Current smoker	2	Death	11.1	Relapse	7.7	L858R	1.68342	1.84633	1.70576	0.7151
21	Male	53	Current smoker	1	Alive	69.0333		69.0333	Exon 19 deletion	1.37082	1.61385	1.63245	0.648561
22	Female	73	non smoker	3	Death	5.06667	Relapse	0.633333	Exon 19 deletion	1.87645	0.838697	0.799044	0.300951
23	Female	67	non smoker	1	Death	18		18	Wild type	3.96101	1.98179	2.87038	1.00653
24	Male	77	Unknown	1	Death	26.8333	Relapse	15.4667	Exon 19 deletion	0.40903	0.803635	0.555727	0.120984
25	Female	48	non smoker	3	Death	17.2667	Relapse	14.3333	L858R	15.9	1.6835	1.86679	1.52153
26	Male	55	non smoker	3	Death	18	Relapse	10	L858R	1.31485	1.74127	1.23204	0.500996
27	Male	44	Unknown	2	Alive	71.9		71.9	Wild type	3.16062	1.12804	2.924	1.03223
28	Male	78	Current smoker	2	Death	15.4333	Relapse	11.6	Wild type	0.273693	0.76724	0.413437	0.113415
29	Female	67	non smoker	3	Death	18.7	Relapse	9.23333	L858R	2.78254	1.29879	2.79893	0.979873
30	Female	59	non smoker	3	Alive	99.5333	Relapse	39.1	L858R	0.30402	0.373546	0.386862	0.118653
31	Male	65	Current smoker	3	Death	18.5333	Relapse	13.6333	Exon 19 deletion	3.18839	2.22946	2.65107	1.88163
32	Male	80	non smoker	1	Alive	39.1333		39.1333	Exon 19 deletion	4.16807	3.04232	3.78901	1.68846
33	Female	67	non smoker	3	Death	13.4667	Relapse	6.56667	Exon 19 deletion	1.0436	0.96806	1.08693	0.363375
34	Male	80	Ex-smoker	1	Alive	97.8	Relapse	69.5	Wild type	2.03048	1.13051	1.47172	0.76913
35	Male	50	Unknown	3	Death	53.3	Relapse	4.13333	Wild type	1.23482	1.3247	1.56203	0.466414
36	Male	79	Ex-smoker	1	Death	47.7	Relapse	31.1333	Wild type	1.31577	1.20468	1.16922	0.395972
37	Female	61	non smoker	1	Death	22.3		22.3	L858R	3.14543	2.05535	2.0509	0.564046
38	Female	64	non smoker	1	Death	39.8	Relapse	9	Exon 19 deletion	6.16135	2.55637	3.24917	1.45691
39	Female	72	non smoker	1	Death	14.6	Relapse	8.5	Wild type	0.375912	0.421785	0.34031	0.104397
40	Female	71	non smoker	1	Alive	86.4667		86.4667	Wild type	2.13847	0.994237	1.74287	0.80298
41	Male	76	non smoker	3	Death	45.9333	Relapse	38.4667	Exon 19 deletion	1.00521	0.71618	0.524652	0.161943
42	Female	65	non smoker	3	Death	21.4667	Relapse	8.03333	Wild type	1.14755	0.762097	1.20893	0.41383
43	Male	74	Ex-smoker	2	Death	28.7	Relapse	11.4667	Wild type	1.3997	1.18489	1.39573	0.537232
44	Male	78	Current smoker	1	Alive	57.4667	Relapse	33.3333	L858R	1.57942	0.940068	1.71361	0.312785
45	Female	63	non smoker	3	Death	10.7333	Relapse	6.63333	Wild type	1.03568	0.846965	1.18061	0.263335
46	Male	63	Current smoker	1	Death	41.3333	Relapse	17.6	L858R	0.881759	1.08775	0.796794	0.231769
47	Male	65	non smoker	1	Death	23.4667	Relapse	20.3	Wild type	2.02248	1.05111	1.61188	0.610685
48	Male	78	Ex-smoker	3	Death	26.1333	Relapse	19.1	Wild type	1.06536	2.10045	3.4278	0.637716
49	Female	53	non smoker	3	Death	49.2667	Relapse	16.7333	Exon 19 deletion	0.528808	0.759899	0.825588	0.091154
50	Female	48	non smoker	1	Death	65.5333	Relapse	42.9333	Wild type	0.88153	1.04186	0.868365	0.356848
51	Male	66	non smoker	3	Death	14.0333	Relapse	3.66667	Exon 19 deletion	4.80304	1.59303	1.6081	0.838971
52	Female	53	non smoker	3	Death	52.3667	Relapse	17.2333	L858R	3.20708	1.09887	1.19416	0.442237
53	Male	48	Current smoker	3	Alive	86.4667	Relapse	21.9667	Wild type	1.16358	1.13861	1.38049	0.557832
54	Male	83	non smoker	1	Alive	48.7		48.7	Exon 19 deletion	1.49335	1.31969	1.72313	0.743979
55	Male	61	Current smoker	1	Death	5.4	Relapse	5.06667	Wild type	1.41826	1.64346	1.65218	0.397915
56	Male	52	Current smoker	3	Death	32.1667	Relapse	11.6	L858R	0.644451	1.02911	0.983827	0.2588
57	Male	68	Ex-smoker	3	Death	4.66667	Relapse	1.36667	Wild type	0.747948	0.920104	0.971521	0.265726
58	Male	70	Current smoker	1	Alive	78.4667		78.4667	Exon 19 deletion	1.31613	1.23669	0.986274	0.235919
59	Male	66	Ex-smoker	3	Death	8.9	Relapse	4.56667	L858R	4.11785	1.17846	1.77018	0.957728
60	Male	56	Current smoker	1	Death	14.1	Relapse	9.53333	Wild type	1.80691	1.29622	1.88245	0.624143
61	Male	72	Ex-smoker	2	Death	6.06667	Relapse	5.3	Wild type	0.939497	1.15651	0.458092	0.367978
62	Male	66	Current smoker	2	Death	6.56667	Relapse	3.6	Wild type	1.24911	0.775085	1.09944	0.309647
63	Female	69	non smoker	1	Alive	78		78	Exon 19 deletion	0.551765	0.540761	0.792302	0.14485
64	Female	67	non smoker	3	Death	14.6667	Relapse	7.56667	Wild type	0.776629	0.923905	0.724221	0.267913
65	Female	44	non smoker	3	Death	18	Relapse	9.5	Wild type	1.07116	1.21651	1.16888	0.433104
66	Female	51	non smoker	1	Alive	79.3667	Relapse	3.83333	Wild type	1.30546	1.39922	1.75472	0.630057
67	Male	68	non smoker	3	Death	4.7	Relapse	1.1	L858R	1.11438	0.859278	1.11483	0.30196
68	Female	68	non smoker	1	Alive	7.1		7.1	L858R	1.52861	1.55641	2.36575	0.578986
69	Male	47	Current smoker	1	Alive	19.3333		19.3333	Wild type	1.68606	1.79238	2.44739	0.633943
70	Male	82	non smoker	1	Alive	29.2667		29.2667	Exon 19 deletion	0.894135	0.462014	0.416154	0.173231
71	Female	65	non smoker	3	Alive	76.3667		76.3667	L858R	1.19616	1.34688	1.39305	0.301948
72	Female	52	non smoker	1	Alive	76.4667		76.4667	L858R	0.804967	0.978308	1.10014	0.312515
73	Female	61	non smoker	3	Alive	74.4333		74.4333	Wild type	1.14582	0.939861	1.04472	0.353981
74	Female	77	non smoker	1	Death	47	Relapse	37.5	Wild type	1.22323	0.839469	1.04116	0.357211
75	Female	49	non smoker	1	Alive	60.4667		60.4667	Wild type	0.931135	0.94084	1.12151	0.362426
76	Male	75	non smoker	1	Death	19.1	Relapse	6.6	Wild type	1.07769	1.06159	1.20503	0.404762
77	Female	57	non smoker	1	Alive	74.5333		74.5333	L858R	1.15434	0.586573	0.875002	0.307167
78	Male	67	Current smoker	2	Alive	74.3333		74.3333	Wild type	0.910943	0.761154	1.14575	0.337337
79	Female	49	non smoker	1	Alive	66.3		66.3	Exon 19 deletion	1.26979	0.896562	1.08902	0.476865
80	Female	63	non smoker	3	Death	13.3	Relapse	8.93333	Wild type	2.14118	1.59543	2.18619	0.837717
81	Female	79	non smoker	1	Death	57.5667		57.5667	L858R	1.57571	1.22495	1.47205	0.535613
82	Male	40	non smoker	2	Alive	42.7		42.7	Wild type	1.26429	1.10247	1.24559	0.551845
83	Male	78	Ex-smoker	1	Death	19.7667	Relapse	9.76667	Wild type	0.601687	0.961911	0.846533	0.294689
84	Female	34	non smoker	1	Alive	67.4667		67.4667	Wild type	0.642986	0.794888	0.805052	0.263598
85	Male	74	Current smoker	3	Death	8.6	Relapse	5.8	Exon 19 deletion	0.868905	0.916489	0.805892	0.278297
86	Female	35	non smoker	2	Alive	68.7333	Relapse	25	Wild type	1.14892	0.713676	1.39364	0.281336
87	Female	55	non smoker	1	Alive	60		60	L858R	0.847722	0.744199	0.892719	0.285265
88	Female	50	non smoker	1	Alive	64.8667		64.8667	Wild type	1.21468	0.580677	1.27189	0.390135
89	Male	76	Current smoker	1	Alive	69.9	Relapse	47.6667	Wild type	1.75742	0.935571	1.33508	0.472355
90	Female	48	non smoker	1	Death	46.5333	Relapse	23.9333	Wild type	0.690321	0.974984	1.11948	0.287523
91	Male	60	Current smoker	1	Alive	39.6		39.6	Exon 19 deletion	1.62466	1.29589	1.84112	0.533137
92	Female	52	non smoker	2	Alive	51.7667	Relapse	10.9667	Wild type	1.18345	1.13236	1.39989	0.449613
93	Female	73	non smoker	2	Death	26.1667		26.1667	L858R	3.05434	2.36692	2.11714	0.699498
94	Female	72	non smoker	3	Death	42.3	Relapse	5.56667	L858R	1.16562	0.990795	1.0504	0.412465
95	Male	56	Ex-smoker	1	Alive	57.3		57.3	Exon 19 deletion	0.606893	0.683724	0.631628	0.213648
96	Male	63	Ex-smoker	3	Death	25.5333		25.5333	Exon 19 deletion	1.37436	1.56938	1.29077	0.367385
97	Male	69	Current smoker	2	Alive	44.1333	Relapse	35.2	Wild type	0.849684	0.583834	0.887348	0.385314
98	Female	54	non smoker	1	Alive	63.4333		63.4333	Wild type	1.55118	0.884481	0.961368	0.334258
99	Male	65	Ex-smoker	3	Death	6.23333	Relapse	4.46667	Wild type	0.926043	0.596077	0.970815	0.299689
100	Male	83	non smoker	1	Alive	64		64	Wild type	0.799879	0.428461	0.749266	0.302784
101	Male	63	non smoker	1	Alive	63.3667		63.3667	Exon 19 deletion	0.855294	0.91581	0.710382	0.407252
102	Male	40	non smoker	1	Alive	25.8333		25.8333	Exon 19 deletion	0.830178	0.609089	1.20698	0.339011
103	Male	63	Ex-smoker	3	Alive	24.9		24.9	Wild type	0.611678	0.462806	0.705958	0.091531
104	Female	49	non smoker	3	Alive	60.7667	Relapse	13.1667	Exon 19 deletion	0.755937	0.794126	0.758636	0.235056
105	Female	72	non smoker	1	Alive	60.3	Relapse	5.03333	Wild type	0.612181	0.614985	0.603588	0.231772
106	Female	46	non smoker	1	Alive	24.4667		24.4667	Exon 19 deletion	7.27522	1.43071	1.72219	0.51936
107	Female	74	non smoker	1	Alive	50.1333		50.1333	L858R	2.29689	1.27738	1.6551	0.620119
108	Male	66	non smoker	1	Alive	24.4333		24.4333	Wild type	1.39684	1.09017	1.06876	0.649797
109	Female	54	non smoker	1	Alive	24.1667	Relapse	3.16667	L858R	0.599612	1.06509	1.07319	0.55292
110	Male	55	Current smoker	1	Death	41.5667	Relapse	8.96667	Wild type	0.886356	0.727982	0.950998	0.262352
111	Female	52	non smoker	1	Alive	59.1333	Relapse	7.93333	Exon 19 deletion	1.28847	1.05313	1.1354	0.376015
112	Female	69	non smoker	2	Alive	55.2333		55.2333	L858R	1.09608	1.09579	1.2113	0.361855
113	Female	57	non smoker	3	Alive	59.1667	Relapse	59.1667	Wild type	1.52222	1.40386	1.58947	0.454307
114	Male	81	Current smoker	2	Alive	37.7333	Relapse	30.1667	Wild type	0.553038	0.554767	0.64222	0.201533
115	Male	73	non smoker	1	Alive	21.4		21.4	L858R	0.784438	0.819856	0.790626	0.272003
116	Male	49	Current smoker	3	Alive	56.1	Relapse	23.4333	Wild type	1.08054	3.01513	1.41008	0.233127
117	Female	51	non smoker	3	Alive	48.1	Relapse	14	Wild type	0.846037	0.958936	0.957764	0.315284
118	Male	67	Ex-smoker	2	Death	11.9	Relapse	5.3	Wild type	1.20353	0.968954	1.2169	0.24406
119	Female	58	non smoker	2	Death	49.1	Relapse	6.7	Wild type	0.716835	0.942854	1.01911	0.20972
120	Female	80	non smoker	1	Alive	53.0333	Relapse	53.0333	L858R	1.26786	1.2609	1.21461	0.263899
121	Female	67	non smoker	1	Alive	52.6333	Relapse	52.6333	L858R	7.13251	1.30477	1.25283	0.310598
122	Female	71	non smoker	1	Alive	49.4333		49.4333	Exon 19 deletion	0.746809	0.930623	0.933039	0.20679
123	Male	75	Current smoker	1	Alive	15.7	Relapse	3.63333	Wild type	0.48926	0.67038	0.823	0.160948
124	Female	39	non smoker	1	Alive	47.7333		47.7333	Exon 19 deletion	1.10431	1.02574	0.939204	0.300788
125	Male	46	Current smoker	1	Alive	42.3667		42.3667	L858R	1.1613	1.06291	1.0933	0.242796
126	Male	46	Ex-smoker	3	Alive	24.4333		24.4333	Exon 19 deletion	1.84665	0.998357	1.03233	0.402073
127	Female	69	non smoker	1	Alive	46.7333		46.7333	L858R	0.828881	0.751185	0.881398	0.249153
128	Female	73	non smoker	2	Alive	29.7667	Relapse	6.96667	Exon 19 deletion	0.879778	0.638408	1.02326	0.282144
129	Female	59	non smoker	3	Alive	43.5333		43.5333	Wild type	0.783808	0.839367	0.831041	0.299293
130	Male	75	non smoker	1	Alive	46.1333		46.1333	L858R	1.59105	0.972501	0.997166	0.261375
131	Male	77	Current smoker	1	Alive	47.6333		47.6333	Wild type	0.781961	0.868609	1.23144	0.213327
132	Male	72	non smoker	2	Death	7.23333	Relapse	2.5	Wild type	1.18688	1.24193	1.13791	0.170661
133	Female	57	non smoker	1	Alive	46.4333		46.4333	L858R	3.28539	1.0003	1.53664	0.542644
134	Male	79	Current smoker	1	Alive	34.2	Relapse	2.23333	Wild type	1.12525	0.953382	1.86155	0.370542
135	Male	82	non smoker	3	Death	10.4333	Relapse	4.66667	Wild type	1.34702	2.02835	1.16544	0.470247
136	Male	76	non smoker	1	Alive	39.9667		39.9667	Wild type	1.19405	0.674332	1.56583	0.342336
137	Female	46	non smoker	1	Alive	46.9667		46.9667	Exon 19 deletion	2.28465	0.967758	2.08347	0.518876
138	Male	76	Ex-smoker	1	Alive	46.6333	Relapse	46.6333	Wild type	2.28911	1.21418	3.13147	0.460353
139	Male	67	Ex-smoker	3	Death	15.0333	Relapse	3.53333	Exon 19 deletion	1.34501	1.07901	1.86739	0.470063
140	Female	67	non smoker	1	Alive	44.9		44.9	Wild type	1.72711	0.843736	2.38596	0.564824
141	Male	70	Current smoker	1	Alive	19.1	Relapse	9.23333	L858R	1.78048	1.03969	0.897769	0.3239
142	Male	71	non smoker	3	Alive	13.7667		13.7667	Exon 19 deletion	0.849205	0.724899	0.906878	0.311152
143	Male	60	non smoker	1	Alive	40.7		40.7	Exon 19 deletion	1.29517	0.723165	2.24883	0.267723
144	Female	69	non smoker	2	Alive	42.6	Relapse	8.3	L858R	1.29059	0.983647	1.34795	0.454224
145	Female	56	non smoker	2	Alive	41.5333	Relapse	14.7	L858R	0.861304	1.02811	1.06253	0.236708
146	Male	76	Ex-smoker	1	Death	8.73333	Relapse	1.43333	Wild type	0.756602	0.755181	0.909944	0.205486
147	Female	76	non smoker	2	Alive	38.1	Relapse	5.66667	Wild type	1.17241	1.17014	1.00554	0.353462
148	Female	80	non smoker	1	Alive	40.2667		40.2667	Exon 19 deletion	1.3135	0.86288	0.922153	0.359003
149	Male	65	non smoker	2	Alive	38.9		38.9	Wild type	1.67796	1.19091	1.52688	0.575427
150	Female	62	Current smoker	3	Alive	39.4	Relapse	13.8	Wild type	1.32482	1.19343	1.01574	0.49618
151	Female	71	non smoker	3	Alive	39	Relapse	9.86667	Exon 19 deletion	0.861337	0.443481	0.393516	0.130053
152	Male	70	Current smoker	1	Alive	38.8		38.8	Wild type	0.621515	1.3553	0.952293	0.220461
153	Male	65	Current smoker	1	Alive	38.7333	Relapse	3.3	Wild type	1.18454	1.1172	1.39756	0.432081
154	Male	83	Current smoker	1	Alive	38.7		38.7	Wild type	1.02926	1.05682	1.17907	0.264973
155	Female	42	non smoker	3	Alive	38.1667	Relapse	10.4	Wild type	1.17597	1.30468	1.60844	0.539782
156	Male	56	Ex-smoker	1	Alive	37.1667		37.1667	L858R	0.666551	0.763496	0.7927	0.207044
157	Female	56	non smoker	1	Alive	37		37	Exon 19 deletion	0.644692	0.674957	0.774362	0.19799
158	Female	55	non smoker	1	Alive	37.6333		37.6333	Wild type	1.15762	1.22923	1.37915	0.372435
159	Female	61	non smoker	1	Alive	36.6		36.6	L858R	1.77817	1.49167	1.63567	0.679189
160	Female	60	non smoker	1	Alive	34.8		34.8	L858R	1.30455	1.1884	1.0818	0.336657
161	Male	73	non smoker	3	Alive	36.9667	Relapse	36.9667	Exon 19 deletion	1.55091	1.25742	1.31588	0.551813
162	Female	58	non smoker	1	Death	36.0333	Relapse	8.23333	Wild type	1.85771	1.09604	1.32512	0.524688
163	Female	52	non smoker	1	Alive	36.3667		36.3667	L858R	1.72774	1.66798	1.43954	0.419251
164	Female	62	non smoker	1	Alive	34.8333	Relapse	4.1	L858R	1.72144	1.44041	1.7525	0.295963
165	Male	82	Ex-smoker	2	Alive	35.8333		35.8333	Wild type	1.51842	1.42486	1.58507	0.377558
166	Female	50	non smoker	3	Alive	36.1	Relapse	10.9333	Exon 19 deletion	0.967879	0.821584	0.860743	0.247211
167	Female	59	non smoker	3	Alive	27.2667		27.2667	L858R	2.30102	1.16879	1.9927	0.641884
168	Male	40	Ex-smoker	2	Alive	30.9333		30.9333	Wild type	0.725886	0.884823	1.05258	0.266784
169	Female	51	non smoker	2	Alive	34.7333	Relapse	34.7333	Exon 19 deletion	3.43617	1.19084	1.72153	0.811077
170	Male	42	non smoker	2	Death	11.7333	Relapse	4.73333	Wild type	2.03053	1.94154	2.02172	0.552725
171	Male	70	Ex-smoker	1	Alive	33.8333		33.8333	L858R	2.2656	1.79212	1.34279	0.556837
172	Male	84	non smoker	1	Alive	33.5	Relapse	33.5	Exon 19 deletion	1.61198	0.953325	1.13347	0.43
173	Male	71	non smoker	1	Alive	33.1667		33.1667	L858R	1.35873	0.985842	0.911761	0.285971
174	Female	43	Ex-smoker	1	Alive	30.3		30.3	Exon 19 deletion	1.03079	0.907424	0.798846	0.268232
175	Female	64	non smoker	3	Alive	33.3333	Relapse	14.1333	Wild type	0.901111	0.867967	0.784362	0.33268
176	Female	46	non smoker	1	Alive	30.6		30.6	Exon 19 deletion	1.36038	1.27761	1.17242	0.359047
177	Female	81	non smoker	1	Alive	7.76667		7.76667	L858R	1.38864	1.7674	1.69422	0.400466
178	Male	37	non smoker	1	Alive	31.4333		31.4333	Exon 19 deletion	1.60924	1.27455	1.21236	0.342922
179	Male	78	non smoker	1	Alive	32.8333		32.8333	Exon 19 deletion	0.899657	0.715798	0.816032	0.11016
180	Female	47	non smoker	1	Alive	32.7667	Relapse	9.46667	L858R	1.04582	0.802367	0.572275	0.244752
181	Male	65	non smoker	1	Alive	30.4		30.4	Wild type	2.08482	1.34756	2.24001	0.767616
182	Male	67	Current smoker	1	Death	14.8333	Relapse	4.1	Wild type	2.07281	1.20241	1.83077	0.80971
183	Female	72	non smoker	1	Alive	30.9		30.9	Exon 19 deletion	1.79089	2.10233	1.89635	0.607931
184	Female	53	non smoker	2	Alive	30.6	Relapse	30.6	Exon 19 deletion	2.74526	1.9616	2.80456	0.710017
185	Female	53	non smoker	2	Alive	14.6333		14.6333	Wild type	0.888983	1.0928	1.93916	0.317498
186	Male	70	Ex-smoker	1	Death	1		1	Wild type	1.56675	1.48634	1.79331	0.523751
187	Female	39	non smoker	1	Alive	29.2		29.2	Exon 19 deletion	1.64214	1.27906	1.38618	0.310855
188	Male	79	non smoker	1	Alive	28.8667	Relapse	28.8667	Exon 19 deletion	1.10704	1.18392	0.86852	0.373845
189	Female	79	non smoker	1	Alive	28.6667		28.6667	Exon 19 deletion	4.64082	1.02388	1.01659	0.291013
190	Female	48	non smoker	1	Alive	28.9	Relapse	2.66667	Exon 19 deletion	1.70155	1.66168	1.35564	0.395429
191	Female	68	non smoker	1	Alive	14.1667		14.1667	Exon 19 deletion	0.982889	1.28638	0.973665	0.340727
192	Female	54	non smoker	3	Alive	28.6	Relapse	13.9	Wild type	0.667854	0.807195	0.858319	0.225471
193	Male	49	non smoker	3	Alive	20.7		20.7	Exon 19 deletion	2.52974	1.43711	1.30602	0.318652
194	Female	54	non smoker	1	Death	23.6	Relapse	23.6	Wild type	0.97266	1.29781	0.986261	0.24955
195	Female	51	non smoker	3	Alive	28.0333	Relapse	28.0333	L858R	4.24629	1.13796	0.894323	0.265487
196	Female	59	non smoker	1	Alive	27.1667		27.1667	L858R	1.07927	1.15044	0.94399	0.268334
197	Female	75	non smoker	1	Alive	25.9	Relapse	25.9	Exon 19 deletion	0.728355	0.90263	0.902545	0.23125
198	Male	51	Current smoker	1	Alive	18.4333		18.4333	L858R	1.09856	1.27112	1.01619	0.272275
199	Female	66	non smoker	1	Alive	8	Relapse	7.46667	Wild type	0.85869	0.892548	0.833845	0.266847
200	Female	74	non smoker	1	Alive	25.8333		25.8333	Wild type	0.963661	0.901131	0.907096	0.30833
201	Male	57	non smoker	1	Alive	26.2333		26.2333	Wild type	0.936886	0.683376	0.715617	0.232281
202	Male	48	non smoker	1	Alive	23.9333		23.9333	Wild type	0.916044	1.23959	1.10067	0.303939
203	Male	72	Current smoker	1	Alive	25.4333		25.4333	Wild type	0.672718	1.54001	0.951591	0.240589
204	Male	59	Current smoker	1	Alive	24.5667		24.5667	Wild type	0.954367	0.998804	1.07578	0.308193
205	Male	49	non smoker	1	Alive	25.5333		25.5333	Exon 19 deletion	1.01152	0.670021	0.76212	0.2733
206	Male	78	Ex-smoker	1	Alive	25.2	Relapse	25.2	L858R	1.06076	0.720113	1.0439	0.400045
207	Female	71	non smoker	1	Alive	24.6667		24.6667	L858R	1.11084	1.12936	0.896032	0.338018
208	Female	77	non smoker	1	Alive	23.0667	Relapse	3.4	L858R	3.52631	0.973363	0.969685	0.243452
209	Male	73	Current smoker	3	Alive	25.0667	Relapse	25.0667	L858R	1.40377	1.10683	1.08393	0.384084
210	Male	62	Ex-smoker	1	Alive	22		22	Wild type	0.948939	1.01557	1.43869	0.265084
211	Male	51	non smoker	1	Alive	23.6667		23.6667	L858R	0.926149	0.560415	0.398818	0.174621
212	Male	86	Ex-smoker	1	Alive	23.1333		23.1333	Exon 19 deletion	1.37625	1.0442	1.0543	0.384154
213	Male	59	Current smoker	3	Alive	12.1667	Relapse	8.9	Wild type	0.663686	1.01974	0.814316	0.221678
214	Male	64	Current smoker	1	Alive	23.5333	Relapse	23.5333	Exon 19 deletion	1.96231	1.69798	2.22613	0.587374
215	Female	74	non smoker	1	Alive	22.8667	Relapse	22.8667	Wild type	1.04468	1.00353	1.22625	0.281759
216	Female	57	non smoker	1	Alive	22.9		22.9	Wild type	1.16804	0.756171	1.88559	0.203158
217	Male	58	Current smoker	1	Alive	22.1667		22.1667	Wild type	0.661208	0.836383	0.934907	0.230335
218	Male	49	Ex-smoker	3	Alive	22.5333	Relapse	22.5333	Wild type	0.808223	0.84641	0.743075	0.30719
219	Female	43	non smoker	1	Alive	21.2333		21.2333	Wild type	0.797735	0.821676	0.95105	0.299496
220	Female	66	non smoker	1	Alive	8.9		8.9	L858R	1.08383	0.658892	1.06925	0.214478
221	Female	74	non smoker	1	Alive	21.0333		21.0333	Exon 19 deletion	1.17128	0.931119	1.09158	0.414618
222	Female	51	non smoker	1	Alive	21.7333	Relapse	6.43333	Wild type	0.917314	1.00755	0.948147	0.278648
223	Male	39	Ex-smoker	1	Alive	21.0667		21.0667	L858R	1.2208	1.35651	0.853501	0.40158
224	Male	75	Current smoker	3	Alive	7.96667		7.96667	L858R	2.25597	1.14096	1.00953	0.368668
225	Female	68	non smoker	3	Alive	11.3		11.3	L858R	0.846159	0.842882	0.697274	0.217087
226	Male	70	Current smoker	1	Alive	11.9		11.9	Exon 19 deletion	1.00831	1.32587	0.886496	0.285019
227	Female	47	non smoker	2	Alive	20.0333		20.0333	L858R	0.714509	0.825172	0.655162	0.264528
228	Female	69	non smoker	1	Alive	19.3667		19.3667	L858R	0.845457	0.808647	0.894378	0.305108
229	Female	51	non smoker	1	Alive	19.6333		19.6333	L858R	1.03814	0.830416	0.916484	0.323605
230	Male	62	non smoker	3	Alive	20.6	Relapse	20.6	Wild type	0.68445	2.16385	0.690375	0.249807
231	Female	62	non smoker	1	Alive	20.3667		20.3667	L858R	1.40944	1.33869	1.67084	0.400673
232	Male	73	non smoker	1	Alive	19.2		19.2	Wild type	0.86188	0.894259	1.01797	0.31473
233	Female	69	non smoker	1	Alive	19.4333	Relapse	19.4333	L858R	2.09024	0.875312	1.04588	0.335071
234	Female	69	non smoker	1	Alive	19.1		19.1	Exon 19 deletion	1.57126	0.800389	0.997943	0.280935
235	Female	73	non smoker	1	Alive	11.0333		11.0333	L858R	0.703815	0.765788	0.779071	0.248025
236	Male	81	Ex-smoker	3	Alive	19.2333	Relapse	19.2333	Exon 19 deletion	1.22569	1.13155	1.05354	0.353302
237	Female	63	non smoker	1	Alive	18.7		18.7	L858R	1.10311	1.45531	1.24171	0.391624
238	Male	57	Current smoker	1	Alive	18.4		18.4	Wild type	0.960213	0.876315	1.03162	0.369919
239	Female	68	non smoker	1	Alive	16.6667		16.6667	Wild type	0.875489	1.02978	1.01657	0.325842
240	Male	68	Current smoker	1	Alive	17.4		17.4	Wild type	1.53628	1.26807	1.47698	0.467106
241	Female	54	non smoker	2	Alive	11.1667		11.1667	L858R	1.11354	0.959713	0.86443	0.296733
242	Female	66	non smoker	2	Alive	13.7667		13.7667	L858R	0.922737	0.923837	1.02369	0.321222
243	Female	78	non smoker	1	Alive	15.8667		15.8667	Exon 19 deletion	0.966141	0.902039	1.0908	0.414269
244	Female	66	non smoker	1	Alive	16.2	Relapse	3.76667	Exon 19 deletion	0.473908	0.543976	0.670859	0.15875
245	Female	64	non smoker	3	Alive	15.6333		15.6333	Wild type	0.743914	0.896879	0.970035	0.25645
246	Male	50	Ex-smoker	3	Death	10.7667	Relapse	10.7667	Exon 19 deletion	7.70535	0.900006	1.01718	0.251573
247	Male	60	Ex-smoker	1	Alive	14.5333		14.5333	Exon 19 deletion	0.898988	0.930667	1.05158	0.314846
248	Male	45	Ex-smoker	1	Alive	15.4333		15.4333	L858R	0.692155	0.767564	0.768704	0.278892
249	Male	82	Ex-smoker	1	Alive	15.3667	Relapse	3.63333	Wild type	0.783555	1.01858	0.891665	0.263736
250	Female	57	non smoker	1	Alive	14.5333		14.5333	L858R	0.931196	1.0269	0.853108	0.419028
251	Male	72	Ex-smoker	1	Alive	13		13	Wild type	0.825168	1.05425	1.22208	0.361801
252	Female	53	non smoker	1	Alive	13.9667		13.9667	Exon 19 deletion	1.41848	1.13901	1.20234	0.452596
253	Female	75	non smoker	1	Alive	10.5333		10.5333	Wild type	0.848306	0.885553	1.28281	0.291522
254	Male	47	non smoker	1	Alive	11.2667		11.2667	Exon 19 deletion	0.515353	0.515884	0.559209	0.159726
255	Female	42	non smoker	1	Alive	13.5667		13.5667	L858R	1.55748	1.70342	1.43634	0.45175
256	Male	57	non smoker	1	Alive	13.5667		13.5667	Exon 19 deletion	10.7169	1.78183	1.46579	0.657155
257	Female	49	non smoker	3	Alive	13.1333		13.1333	Exon 19 deletion	1.78009	1.40341	1.24961	0.367275
258	Female	58	non smoker	1	Alive	12.7667		12.7667	Wild type	1.1154	1.47157	1.13184	0.34516
259	Female	66	non smoker	2	Alive	12.8		12.8	Exon 19 deletion	1.27095	1.48236	1.35457	0.344277
260	Female	72	non smoker	1	Alive	12.4		12.4	Wild type	1.55209	1.01751	1.05723	0.446915
261	Male	73	non smoker	1	Alive	10.7		10.7	Exon 19 deletion	1.62942	0.88263	1.22404	0.415706
